# Supplementary material for: Cannabinoid signaling modulation through JZL184 restores key phenotypes of a mouse model for Williams–Beuren syndrome
Source: eLife. 2022 Oct 11;11:e72560. doi: 10.7554/eLife.72560 (PMC9553213; doi:10.7554/eLife.72560)
Supplement: Figure 1—source data 1. [file elife-72560-fig1-data1.zip › Figure 1-source data 1/Figure 1-source data 1.xlsx]

## Sheet: Figure 1b
	Figure 1b
	Row data
	Phase I		Exploration Time (s)									Phase II		Exploration Time (s)								Phase III		Exploration Time (s)
			WT				CD						WT				CD						WT				CD
			E1	E2			E1	E2					S1	E1/2			S1	E1/2					S1	S2			S1	S2
			23.97	11.65			35.03	26.67					60.17	18.25			76.35	5.04					45.28	41.52			57.37	32.91
			11.82	11.68			25.05	25.74					33.61	7.76			72.85	9.05					11.99	17.12			41.62	53.84
			9.09	20.07			15.2	10.64					45.61	1.6			59.71	8.59					11.17	33.01			9.31	63.11
			24.04	24.28			18.15	16.59					54.18	2.53			73.25	4.61					9.23	76.32			37.41	52.67
			33.41	35.94			27.58	16.56					71.1	8.59			69.86	4.38					24.76	39.43			45.37	44.46
			11.66	12.98			25.96	32.85					44.29	15.35			88.23	7.28					23.96	31.32			75.72	23.22
			17.8	13.5			15.93	29.77					52.28	6.29			94.52	0.4					16.34	54.93			25.6	50.03
			22.52	13.25			27.23	11.47					53.1	11.58			58.82	14.85					40.05	38.51			51.88	36.23
			28.37	24.28			27.98	22.85					54.87	23.26			68.61	15.5					27.13	48.08			24.48	38.27
			13.73	13.21			$	$					40.04	8.13			89.86	11.53					4.67	26.77			38.56	44.05
			21.35	27.15			17.74	13.61					49.64	7.9			75.77	4.15					31.68	42.47			36.11	32.78
							11.9	33.87									95.36	3.09									24.32	46.82
		Mean	19.7964	18.9082		Mean	22.5227	21.8745				Mean	50.8082	10.1127		Mean	76.9325	7.3725				Mean	22.3873	40.8618		Mean	38.9792	43.1992
		SD	7.6768	8.06769		SD	7.09982	8.51189				SD	10.0861	6.55673		SD	12.5028	4.69938				SD	13.0787	15.5976		SD	17.5748	11.0697
		SEM	2.31464	2.4325		SEM	2.14068	2.56643				SEM	3.04107	1.97693		SEM	3.60925	1.35659				SEM	3.94337	4.70285		SEM	5.07341	3.19553
								$ video acquisition failure
	Statistics
	STATISTICA
	Phase I	SS	Degr. of	MS	F	p
	Effect	18991.3	1	18991.3	231.121	1.87839e-12
		89.1196	1	89.1196	1.08457	0.310103
	Intercept	1643.4	20	82.1701
	Genotype	6.49114	1	6.49114	0.157284	0.69587
	Error	0.1584	1	0.1584	0.00383812	0.951216
	SIDE	825.404	20	41.2702
	SIDE*Genotype
	Error
	Phase II	SS	Degr. of	MS	F	p
	Effect	60520.8	1	60520.8	843.415	0
		1569.12	1	1569.12	21.8672	0.000129166
	Intercept	1506.89	21	71.7568
	Genotype	34883.2	1	34883.2	384.992	5.55112e-15
	Error	2390.81	1	2390.81	26.3865	4.34247e-05
	SIDE	1902.76	21	90.6075
	SIDE*Genotype
	Error
		Genotype	SIDE	{1}	{2}	{3}	{4}
		WT	S1		0.000147063	0.000147143	0.000119078
		WT	E1/2	0.000147063		0.000119078	0.447162
	1	CD	S1	0.000147143	0.000119078		0.000171101
	2	CD	E1/2	0.000119078	0.447162	0.000171101
	3
	4
	Phase III	SS	Degr. of	MS	F	p
	Effect	60688.8	1	60688.8	446.297	1.22125e-15
		1028.21	1	1028.21	7.56133	0.0120046
	Intercept	2855.64	21	135.983
	Var1	1477.95	1	1477.95	5.14432	0.0339927
	Error	583.073	1	583.073	2.02951	0.168963
	SIDE	6033.24	21	287.297
	SIDE*"Var1"
	Error
		Genotype	SIDE	{1}	{2}	{3}	{4}
		WT	S1		0.0415663	0.00279747	0.00794309
		WT	S2	0.0415663		0.758399	0.636195
	1	CD	S1	0.00279747	0.758399		0.823602
	2	CD	S2	0.00794309	0.636195	0.823602
	3
	4

## Sheet: Figure 1c
	Figure 1c
	Row data
	Phase I		Exploration Time (s)								Phase II		Exploration Time (s)								Phase III		Exploration Time (s)
			WT				CD						WT				CD						WT				CD
			E1	E2			E1	E2					O1	E1/E2			O1	E1/E2					O1	O2			O1	O2
			19.83	21.92			19.04	10.41					48.71	23.82			19.38	9.89					39.47	44.98			8.66	19.04
			38.06	28.88			21.09	12.33					34.4	13.24			27.5	27.26					38.14	39.22			15.9	32.05
			17.91	7.55			25.64	30.32					10.81	7.66			45.26	21.87					26.07	24.21			34.92	53.03
			18.77	15.25			25.77	34.74					46.93	26.04			48.21	23.2					24.08	31.43			42.76	53.84
			11.05	12.11			12.04	16.7					13.21	6.71			28.45	7.15					7.06	13.07			12.03	39.9
			14.6	11.34			27.09	30.8					20.74	18.09			48.78	26.93					19.4	40.74			24.35	64.3
			35.7	28.06			9.92	7.79					48.22	15.14			26.25	17.98					23.41	53.24			12.9	30.94
			20.03	16.26			19.03	16.01					17.14	5.03			30.06	26.04					4.03	10.27			35.08	25.41
			21.83	19.06									31.07	8.95									12.47	39.42
			15.35	21.86									15.62	12.62									12.05	30.05
			22.81	19.98									23.84	7.5									17.43	17.06
			17.04	20.31									10.75	6.25									2.34	26.55
		Mean	21.0817	18.5483		Mean	19.9525	19.8875				Mean	26.7867	12.5875		Mean	34.2362	20.04				Mean	18.8292	30.8533		Mean	23.325	39.8138
		SD	8.0646	6.43468		SD	6.36251	10.4676				SD	14.715	7.00375		SD	11.3961	7.76764				SD	12.1282	13.2654		SD	12.861	15.807
		SEM	2.32805	1.85753		SEM	2.24949	3.70087				SEM	4.24785	2.02181		SEM	4.02913	2.74627				SEM	3.50112	3.82938		SEM	4.54706	5.58861
	Statistics
	STATISTICA	SS	Degr. of	MS	F	p
	Phase I	15157.2	1	15157.2	141.532	5.79929e-10
		0.10584	1	0.10584	0.000988294	0.975267
	Intercept	1927.69	18	107.094
	Genotype	16.2032	1	16.2032	0.993526	0.332094
	Error	14.6224	1	14.6224	0.896596	0.356235
	SIDE	293.558	18	16.3088
	SIDE*Genotype
	Error
		SS	Degr. of	MS	F	p
	Phase II	21049	1	21049	113.613	3.31587e-09
		532.973	1	532.973	2.87675	0.107093
	Intercept	3334.85	18	185.269
	Genotype	1935.12	1	1935.12	37.9428	8.13831e-06
	Error	2.04167e-05	1	2.04167e-05	4.00319e-07	0.999502
	SIDE	918.017	18	51.001
	SIDE*Genotype
	Error	Genotype	SIDE	{1}	{2}	{3}	{4}
		WT	Var4		0.00115978	0.246165	0.185143
		WT	Var5	0.00115978		0.00102497	0.245987
	1	WBS	Var4	0.246165	0.00102497		0.00116182
	2	WBS	Var5	0.185143	0.245987	0.00116182
	3
	4
		SS	Degr. of	MS	F	p
	Phase III	30548.7	1	30548.7	109.164	4.52966e-09
		434.57	1	434.57	1.55291	0.228681
	Intercept	5037.15	18	279.842
	Genotype	1951.17	1	1951.17	24.6736	9.96658e-05
	Error	47.838	1	47.838	0.604938	0.446803
	SIDE	1423.43	18	79.0792
	SIDE*Genotype
	Error	Genotype	SIDE	{1}	{2}	{3}	{4}
		WT	Var6		0.0217294	0.563443	0.0098509
		WT	Var7	0.0217294		0.228814	0.256014
	1	WBS	Var6	0.563443	0.228814		0.00211591
	2	WBS	Var7	0.0098509	0.256014	0.00211591
	3
	4

## Sheet: Figure 1d
	Figure 1d
	Row data
			Discrimination Index
			WT			CD
			0.27673			0.111935
			-0.12752			0.058331
			0.516379			-0.17275
			0.662228			0.169614
			0.436348			-0.00159
			0.248739			-0.07134
			0.173671
		Mean	0.312368		Mean	0.0157
		SD	0.257375		SD	0.125025
		SEM	0.0972785		SEM	0.0510413
	Statistics	T-tests
	STATISTICA		Mean WT	Mean CD	t-value	df	p
		Genotype	0.312368	0.0157	2.56446	11	0.0263088
