# Supplementary material for: Cannabinoid signaling modulation through JZL184 restores key phenotypes of a mouse model for Williams–Beuren syndrome
Source: eLife. 2022 Oct 11;11:e72560. doi: 10.7554/eLife.72560 (PMC9553213; doi:10.7554/eLife.72560)
Supplement: Figure 3—figure supplement 2—source data 1. [file elife-72560-fig3-figsupp2-data1.zip]

Archive with 2 entries (2 files):
- Figure 3-figure supplement 2-source data 1/Figure 3-figure supplement 2.pdf
- Figure 3-figure supplement 2-source data 1/Figure 3-figure supplement 2-source data 1.xlsx
