# Supplementary material for: Cannabinoid signaling modulation through JZL184 restores key phenotypes of a mouse model for Williams–Beuren syndrome
Source: eLife. 2022 Oct 11;11:e72560. doi: 10.7554/eLife.72560 (PMC9553213; doi:10.7554/eLife.72560)
Supplement: Figure 4—figure supplement 1—source data 1. [file elife-72560-fig4-figsupp1-data1.zip]

Archive with 12 entries (11 files):
- Figure 4-figure supplement 1-source data 1-source data 2-original files/
- __MACOSX/._Figure 4-figure supplement 1-source data 1-source data 2-original files
- Figure 4-figure supplement 1-source data 1-source data 2-original files/WBS_AMG_VEH VS JZL_CB1 v2.1sc
- __MACOSX/Figure 4-figure supplement 1-source data 1-source data 2-original files/._WBS_AMG_VEH VS JZL_CB1 v2.1sc
- Figure 4-figure supplement 1-source data 1-source data 2-original files/.DS_Store
- __MACOSX/Figure 4-figure supplement 1-source data 1-source data 2-original files/._.DS_Store
- Figure 4-figure supplement 1-source data 1-source data 2-original files/Figure 4-figure supplement 1-source data 1.xlsx
- __MACOSX/Figure 4-figure supplement 1-source data 1-source data 2-original files/._Figure 4-figure supplement 1-source data 1.xlsx
- Figure 4-figure supplement 1-source data 1-source data 2-original files/ponceubaix2.1sc
- __MACOSX/Figure 4-figure supplement 1-source data 1-source data 2-original files/._ponceubaix2.1sc
- Figure 4-figure supplement 1-source data 1-source data 2-original files/Figure 4-figure supplement 1.pdf
- __MACOSX/Figure 4-figure supplement 1-source data 1-source data 2-original files/._Figure 4-figure supplement 1.pdf
